# Supplementary material for: The integrated stress response drives MET oncogene overexpression in cancers
Source: EMBO J. 2025 Jan 7;44(4):1107–30. doi: 10.1038/s44318-024-00338-4 (PMC11832788; doi:10.1038/s44318-024-00338-4)
Supplement: Supplementary file 2 — Source data Fig. 1 [file 44318_2024_338_MOESM2_ESM.zip]

Archive with 50 entries (45 files):
- SD figure 1/
- SD figure 1/.DS_Store
- __MACOSX/SD figure 1/._.DS_Store
- SD figure 1/1F/
- __MACOSX/SD figure 1/._1F
- SD figure 1/1E/
- __MACOSX/SD figure 1/._1E
- SD figure 1/1D/
- __MACOSX/SD figure 1/._1D
- SD figure 1/1C/
- __MACOSX/SD figure 1/._1C
- SD figure 1/1F/TBP WB.tif
- __MACOSX/SD figure 1/1F/._TBP WB.tif
- SD figure 1/1F/MET WB.tif
- __MACOSX/SD figure 1/1F/._MET WB.tif
- SD figure 1/1E/eIF2a-P WB Irradiation.tif
- __MACOSX/SD figure 1/1E/._eIF2a-P WB Irradiation.tif
- SD figure 1/1E/ATF4 WB Leucine deprivation.tif
- SD figure 1/1E/.DS_Store
- __MACOSX/SD figure 1/1E/._.DS_Store
- SD figure 1/1E/MET WB Irradiation.tif
- __MACOSX/SD figure 1/1E/._MET WB Irradiation.tif
- SD figure 1/1E/TBP WB Leu deprivation .tif
- SD figure 1/1E/TBP WB Irradiation.tif
- __MACOSX/SD figure 1/1E/._TBP WB Irradiation.tif
- SD figure 1/1E/eIF2a-P WB Leu deprivation .tif
- SD figure 1/1E/MET WB Leu deprivation.tif
- SD figure 1/1E/eIF2a-P WB GEM.tif
- __MACOSX/SD figure 1/1E/._eIF2a-P WB GEM.tif
- SD figure 1/1E/ATF4 WB Irradiation.tif
- __MACOSX/SD figure 1/1E/._ATF4 WB Irradiation.tif
- SD figure 1/1E/TBP WB SS Hypoxia.tif
- SD figure 1/1E/eIF2a-P WB SS Hypoxia.tif
- SD figure 1/1E/MET WB SS Hypoxia.tif
- SD figure 1/1E/eIF2a-P WB Thapsigargin .tif
- SD figure 1/1E/TBP WB GEM.tif
- __MACOSX/SD figure 1/1E/._TBP WB GEM.tif
- SD figure 1/1E/TBP WB Thapsigargin .tif
- SD figure 1/1E/ATF4 WB SS Hypoxia.tif
- SD figure 1/1E/MET WB Thapsigargin .tif
- SD figure 1/1E/ATF4 WB Thapsigargin .tif
- __MACOSX/SD figure 1/1E/._ATF4 WB Thapsigargin .tif
- SD figure 1/1E/MET WB GEM.tif
- __MACOSX/SD figure 1/1E/._MET WB GEM.tif
- SD figure 1/1E/ATF4 WB GEM.tif
- __MACOSX/SD figure 1/1E/._ATF4 WB GEM.tif
- SD figure 1/1D/Fig  1D Renilla.xls
- __MACOSX/SD figure 1/1D/._Fig  1D Renilla.xls
- SD figure 1/1C/Fig  1C Firefly.xls
- __MACOSX/SD figure 1/1C/._Fig  1C Firefly.xls
