# Supplementary material for: The integrated stress response drives MET oncogene overexpression in cancers
Source: EMBO J. 2025 Jan 7;44(4):1107–30. doi: 10.1038/s44318-024-00338-4 (PMC11832788; doi:10.1038/s44318-024-00338-4)
Supplement: Supplementary file 2 — Source data Fig. 1 [file 44318_2024_338_MOESM2_ESM.zip › SD figure 1/1D/Fig 1D Renilla.xls]

## Sheet: Description
Experimental Procedure: Cells were co-transfected with the pGL4.23 vector either without any 5' UTR (as a control) or with the pGL4.23 vector containing either the wild-type (wt) or mutated version of the MET 5' UTR. Additionally, the pGL4.75[hRluc/CMV] plasmid was included as a transfection control. After transfection, the cells were exposed to the indicated ISR (integrated stress response) stre…
Data Representation: The data represent the renilla luciferase activity and are normalized to the luciferase activity of the pGL4.23 vector without the 5' UTR.

## Sheet: Renilla Signal
	Steady State						Serum Starvation						GEM						Irradiation						Hypoxia						Tg						-Leu
Control	0.337447	0.428783	2.05954	1.14624	0.972336	1.05565	2.65112	0.608407	1.01986	1.17014	0.985781	1.06469	0.899441	0.698075	0.901509	1.21659	0.955202	1.32918	1.03798	0.886856	0.648683	1.21673	1.12377	1.08598	1.04542	0.883111	0.614991	1.20964	1.11947	1.12736	2.55329	0.423626	0.570606	0.519026	0.998988	0.93446	1.49109	0.97506	1.03068	1.16566	0.346433	1.00286
MET 5'UTR wt	0.536495	1.82141	1.07171	0.577089	1.41938	1.40145	0.982568	1.00428	1.82266	1.37279	1.5271	1.63546	1.21931	1.0826	1.30733	2.37156	1.29709	1.17868	1.08323	1.30408	1.05601	1.33517	1.17538	0.920076	1.02466	1.31571	0.981027	1.31228	1.18646	0.979081	0.968418	1.46377	1.47743	1.32391	1.32343	1.18128	1.3834	1.52169	0.863232	0.888207	1.6079	1.61427
uORF1 mut	0.847059	1.20319	0.855179	1.08251	1.08607	1.01148	1.58922	0.877909	0.950912	1.08185	1.0551	0.890003	0.756193	0.765235	1.91839	0.9061	0.899292	0.910557	0.779122	1.57657	1.63998	0.856714	0.900128	0.75565	1.72654	1.55241	0.623152	0.828251	0.872133	0.725247	2.86721	0.944	2.0913	0.0326107	1.09716	0.916284	0.594032	1.83651	1.79939	1.49996	1.23831	0.587452
uORF2 mut	1.54596	0.557934	0.837092	0.886388	0.727931	0.885008	1.46518	1.72903	0.500842	0.968145	0.63051	0.785374	1.51315	1.58658	0.59033	0.486699	0.545074	1.49715	0.812944	0.800778	1.60972	1.68248	1.56452	0.79811	1.7476	0.746478	1.55904	0.641516	0.5367	0.758243	2.68063	0.768135	0.769439	0.755267	0.795863	0.592458	0.938644	0.345781	1.45061	1.44476	0.518302	1.03746
uORF1/2 mut	0.614561	0.780042	1.89288	0.764436	1.45393	0.662225	1.16677	0.770556	0.52256	0.900981	1.57	0.634063	0.579381	0.618221	1.73802	0.644707	1.58833	1.59698	0.53298	1.58861	0.529535	0.564372	0.64789	1.38623	1.47804	0.536681	0.476158	0.520238	0.600516	1.35436	0.761142	0.783374	0.885557	0.886023	0.85099	1.83628	1.17408	0.56634	0.612758	1.08287	1.30532	1.02444
