# Supplementary material for: The integrated stress response drives MET oncogene overexpression in cancers
Source: EMBO J. 2025 Jan 7;44(4):1107–30. doi: 10.1038/s44318-024-00338-4 (PMC11832788; doi:10.1038/s44318-024-00338-4)
Supplement: Supplementary file 2 — Source data Fig. 1 [file 44318_2024_338_MOESM2_ESM.zip › SD figure 1/1C/Fig 1C Firefly.xls]

## Sheet: Description
Experimental Procedure: Cells were co-transfected with the pGL4.23 vector either without any 5' UTR (as a control) or with the pGL4.23 vector containing either the wild-type (wt) or mutated version of the MET 5' UTR. Additionally, the pGL4.75[hRluc/CMV] plasmid was included as a transfection control. After transfection, the cells were exposed to the indicated ISR (integrated stress response) stre…
Data Representation: The data represent the firefly luciferase activity and are normalized to the luciferase activity of the pGL4.23 vector without the 5' UTR.

## Sheet: Firefly Signal
	Steady State						Serum Starvation						GEM						Irradiation						Hypoxia						Tg						-Leu
Control	1.02561	1.1662	0.921472	0.877382	1.03868	0.970663	0.368075	0.934453	0.866668	0.964572	1.055	0.811229	0.967769	1.14889	0.982157	0.931711	1.18667	0.682796	0.848674	0.957093	1.57631	0.809899	0.865148	0.942879	0.977984	0.95111	1.09919	1.01398	1.03616	0.921585	1.05265	1.06994	1.078	1.09337	0.865872	0.840162	0.769781	1.23687	1.01269	0.970379	1.04417	0.966109
MET 5'UTR wt	0.824757	0.728798	0.745077	0.804076	0.59743	0.902073	16.858	12.4406	13.1757	11.8733	13.4172	10.7859	9.51296	14.3861	9.49411	16.5667	8.68858	9.46256	9.01659	8.42837	11.1819	10.0694	13.639	12.9614	12.0029	10.9087	12.1061	12.2186	9.97279	10.9311	11.0698	12.2029	19.9641	10.7206	10.178	11.5025	11.3587	16.0052	14.0762	14.5929	16.2157	15.0216
uORF1 mut	0.956826	0.874722	0.863069	0.799014	1.45777	1.30406	8.68822	6.68834	7.38778	5.83442	6.55662	7.03122	6.31548	5.77552	4.98353	5.7014	5.23681	5.76744	6.28904	7.04291	6.25316	6.34734	5.18541	7.39713	6.62405	6.54903	7.42869	5.8625	5.59689	6.45711	6.48066	5.9492	5.79765	5.41888	6.03825	5.50362	7.86633	6.64207	7.1878	7.55826	6.9224	7.4955
uORF2 mut	1.40036	1.20566	1.31206	1.27619	1.05412	1.07631	9.8106	9.35287	5.18428	7.48768	10.4126	10.1944	7.87498	7.27566	7.02298	6.15422	11.4022	3.26944	6.84267	6.0439	8.10565	8.65505	4.69104	6.69989	6.22916	6.21193	6.36735	5.681	6.14037	5.43639	7.9749	7.24449	6.27596	6.74904	7.03237	6.62158	8.27003	8.10426	6.16628	6.89293	7.99039	7.02317
uORF1/2 mut	1.59883	1.28261	1.30318	1.35417	0.953485	0.578343	2.27745	3.96438	1.01465	1.88481	1.3044	5.67712	3.75411	1.81275	1.77495	1.06292	2.72278	1.98103	1.58804	1.71255	1.05549	0.987621	0.811197	0.400514	2.26653	2.01651	2.25056	1.7598	1.97856	1.84052	2.22748	2.0971	2.22374	2.07439	2.13703	2.16968	2.53259	2.31138	2.41189	2.2792	2.62663	1.93994
