# Supplementary material for: The integrated stress response drives MET oncogene overexpression in cancers
Source: EMBO J. 2025 Jan 7;44(4):1107–30. doi: 10.1038/s44318-024-00338-4 (PMC11832788; doi:10.1038/s44318-024-00338-4)
Supplement: Supplementary file 3 — Source data Fig. 2 [file 44318_2024_338_MOESM3_ESM.zip]

Archive with 37 entries (31 files):
- SD figure 2/
- SD figure 2/.DS_Store
- __MACOSX/SD figure 2/._.DS_Store
- SD figure 2/2A/
- __MACOSX/SD figure 2/._2A
- SD figure 2/2C/
- __MACOSX/SD figure 2/._2C
- SD figure 2/2D/
- __MACOSX/SD figure 2/._2D
- SD figure 2/2E/
- __MACOSX/SD figure 2/._2E
- SD figure 2/2B/
- __MACOSX/SD figure 2/._2B
- SD figure 2/2A/.DS_Store
- __MACOSX/SD figure 2/2A/._.DS_Store
- SD figure 2/2A/MET-p WB uORF.tif
- SD figure 2/2A/ATF4 WB uORF.tif
- SD figure 2/2A/AKT WB uORF.tif
- SD figure 2/2A/MET WB uORF.tif
- SD figure 2/2A/TBP WB uORF.tif
- SD figure 2/2A/eIF2a-P WB uORF.tif
- SD figure 2/2A/AKT-p WB uORF.tif
- SD figure 2/2A/eIF2a WB uORF.tif
- SD figure 2/2C/EMT qPCR uORFs.xls
- __MACOSX/SD figure 2/2C/._EMT qPCR uORFs.xls
- SD figure 2/2D/.DS_Store
- __MACOSX/SD figure 2/2D/._.DS_Store
- SD figure 2/2D/Fig wt vs uORF EKVX Growth.xlsx
- __MACOSX/SD figure 2/2D/._Fig wt vs uORF EKVX Growth.xlsx
- SD figure 2/2E/.DS_Store
- __MACOSX/SD figure 2/2E/._.DS_Store
- SD figure 2/2E/Gemcitabine wt vs uORF.xls
- __MACOSX/SD figure 2/2E/._Gemcitabine wt vs uORF.xls
- SD figure 2/2B/.DS_Store
- __MACOSX/SD figure 2/2B/._.DS_Store
- SD figure 2/2B/Fold change over steady state MET and ATF4.xls
- __MACOSX/SD figure 2/2B/._Fold change over steady state MET and ATF4.xls
