# Supplementary material for: The integrated stress response drives MET oncogene overexpression in cancers
Source: EMBO J. 2025 Jan 7;44(4):1107–30. doi: 10.1038/s44318-024-00338-4 (PMC11832788; doi:10.1038/s44318-024-00338-4)
Supplement: Supplementary file 3 — Source data Fig. 2 [file 44318_2024_338_MOESM3_ESM.zip › SD figure 2/2C/EMT qPCR uORFs.xls]

## Sheet: Sheet1
Experimental Procedure: EKVX cells (wt or uORF1/2 mutated) were cultured under various serum conditions and treated with or without HGF. The gene expression levels of key epithelial and mesenchymal markers were quantified under these conditions to assess the impact on epithelial-mesenchymal transition (EMT).
Data Representation:
Markers: The table includes expression levels of epithelial markers (CDH1, CDH2, TJP1, TJP2) and mesenchymal markers (VIM, SNAI1, SNAI2, ACTA2).
Conditions:
Serum starvation: Cells were cultured in the absence of serum for 48h.
+Serum Conditions: Cells were cultured in the presence of 10% serum for 48h.
HGF Treatment: HGF was added at 0 ng/ml (no HGF) or 50 ng/ml.
Expression Levels: The data represent fold change over 10% FBS -HGF condition.

## Sheet: Data
	Condition	CDH1	CDH2	TJP1	TJP2	VIM	SNAI1	SNAI2	ACTA2
Replicate 1	wt -HGF 0%	0.955	1.237	1.083	0.9106	0.8263	1.06135	1.07725	1.04297
	wt +HGF 0%	0.29	0.598	0.795	0.5764	2.801	1.743	1.5189	2.216
	uORF1/2 -HGF 0%	1.029	1.024	1.036	0.9313	1.099	0.8691	1.098	1.158
	uORF1/2 +HGF 0%	0.9693	0.8837	1.083	0.9391	0.9699	1.143	0.9587	0.6398
	wt -HGF 10%	1	1	1	1	1	1	1	1
	wt +HGF 10%	1.024	1.024	1.118	0.8345	0.8263	1.23	1.213	1.075
	uORF1/2 -HGF 10%	1	1	1	1	1	1	1	1
	uORF1/2 +HGF 10%	0.356	0.2528	0.858	0.714	2.592	2.201	1.79	1.7974
Replicate 2	wt -HGF 0%	0.955	1.237	1.083	0.9106	0.8263	1.06135	1.07725	1.04297
	wt +HGF 0%	0.29	0.598	0.795	0.5764	2.801	1.743	1.5189	2.216
	uORF1/2 -HGF 0%	1.029	1.024	1.036	0.9313	1.099	0.8691	1.098	1.158
	uORF1/2 +HGF 0%	0.9693	0.8837	1.083	0.9391	0.9699	1.143	0.9587	0.6398
	wt -HGF 10%	1	1	1	1	1	1	1	1
	wt +HGF 10%	1.024	1.024	1.118	0.8345	0.8263	1.23	1.213	1.075
	uORF1/2 -HGF 10%	1	1	1	1	1	1	1	1
	uORF1/2 +HGF 10%	0.356	0.2528	0.858	0.714	2.592	2.201	1.79	1.7974
Replicate 3	wt -HGF 0%	0.955	1.237	1.083	0.9106	0.8263	1.06135	1.07725	1.04297
	wt +HGF 0%	0.29	0.598	0.795	0.5764	2.801	1.743	1.5189	2.216
	uORF1/2 -HGF 0%	1.029	1.024	1.036	0.9313	1.099	0.8691	1.098	1.158
	uORF1/2 +HGF 0%	0.9693	0.8837	1.083	0.9391	0.9699	1.143	0.9587	0.6398
	wt -HGF 10%	1	1	1	1	1	1	1	1
	wt +HGF 10%	1.024	1.024	1.118	0.8345	0.8263	1.23	1.213	1.075
	uORF1/2 -HGF 10%	1	1	1	1	1	1	1	1
	uORF1/2 +HGF 10%	0.356	0.2528	0.858	0.714	2.592	2.201	1.79	1.7974
