# Supplementary material for: The integrated stress response drives MET oncogene overexpression in cancers
Source: EMBO J. 2025 Jan 7;44(4):1107–30. doi: 10.1038/s44318-024-00338-4 (PMC11832788; doi:10.1038/s44318-024-00338-4)
Supplement: Supplementary file 3 — Source data Fig. 2 [file 44318_2024_338_MOESM3_ESM.zip › SD figure 2/2D/Fig wt vs uORF EKVX Growth.xlsx]

## Sheet: Sheet 1
Fig wt vs uORF1:2 EKVX Growth -Serum Norm
Days	wt -HGF	wt -HGF	wt -HGF	wt -HGF	wt -HGF	wt -HGF	wt -HGF	wt -HGF	wt -HGF	wt -HGF	wt -HGF	wt -HGF	wt +HGF	wt +HGF	wt +HGF	wt +HGF	wt +HGF	wt +HGF	wt +HGF	wt +HGF	wt +HGF	wt +HGF	wt +HGF	wt +HGF	uORF1/2 -HGF	uORF1/2 -HGF	uORF1/2 -HGF	uORF1/2 -HGF	uORF1/2 -HGF	uORF1/2 -HGF	uORF1/2 -HGF	uORF1/2 -HGF	uORF1/2 -HGF	uORF1/2 -HGF	uORF1/2 -HGF	uORF1/2 -HGF	uORF1/2 +HGF	uORF1/2 +HGF	uORF1/2 +HGF	uORF1/2 +HGF	uORF1/2 +HGF	uORF1/2 +HGF	uORF1/2 +HGF	uORF1/2 +HGF	uORF1/2 +HGF	uORF1/2 +HGF	uORF1/2 +HGF	uORF1/2 +HGF
1	0.85526	1.12009	0.919605	1.12039	1.00868	1.07511	0.46307	1.02505	0.944123	1.0273	1.15093	1.11496	0.917222	0.983653	1.01851	1.10609	1.12903	1.20142		1.27457	1.22736	1.04303	1.28805	1.11272	0.863467	0.953951	0.988205	1.0845	1.01018	1.09291							0.753595	1.25319	1.07675	1.06512	0.688964	0.752949
2	0.924372	1.04442	1.02506	1.00242	0.95714	0.884751	1.43642	1.2431	2.13776	1.71965	2.09281	1.60051	1.13588	1.00957	1.01076	1.03757	1.02029	1.19248	2.07482	3.16281	2.60083	2.34008	1.88825	1.87476	1.32622	0.606237	1.54532	1.31911	1.50008	0.904185							1.41218	1.48263	1.00242	1.08838	1.23703	0.801422
3	1.64435	0.867771	0.821895	0.799255	0.806405	0.809086	0.92614	1.35774	1.50161	1.28356	1.12396	1.49261	1.72525	1.7103	1.87116	1.67753	1.12932	1.2315	2.45922	2.09955			2.82338	2.41651	1.01095	1.0147	1.11617	1.14461	1.13298	1.0509							1.10777	1.3049	1.09743	1.04726	1.27258	1.14397
5	0.939862	0.703035	0.820108	1.58093	1.2324	1.05545	1.36224	1.41394	1.70617	1.66121	1.58028		1.86308	1.95829	1.81836	1.80078	1.94135	1.53044	3.3921	2.1535	2.35356	2.0973	2.30861	3.27296	1.5143	1.55825	1.02698	1.09161	0.766521	1.23639							1.1989	1.36242	1.29262	1.35789	1.5492	1.32493
