# Supplementary material for: The integrated stress response drives MET oncogene overexpression in cancers
Source: EMBO J. 2025 Jan 7;44(4):1107–30. doi: 10.1038/s44318-024-00338-4 (PMC11832788; doi:10.1038/s44318-024-00338-4)
Supplement: Supplementary file 3 — Source data Fig. 2 [file 44318_2024_338_MOESM3_ESM.zip › SD figure 2/2E/Gemcitabine wt vs uORF.xls]

## Sheet: Description
Experimental Procedure: EKVX cells, either wild-type (MET wt) or uORF mutant, were treated with varying concentrations of Gemcitabine to assess their sensitivity to the drug over 48 hours.
Data Representation:
Concentration Range: Gemcitabine was applied at a range of concentrations to generate dose-response curves. Cells were treated with ±50ng/mL HGF.
Cell Viability/Survival: The data represent the fraction of viable cells at each concentration of Gemcitabine, relative to untreated controls.
Conditions:
MET wt: Wild-type MET expression.
MET uORF1/2: MET with uORF mutations.
Comparison: Dose-response curves were used to calculate IC50 values for MET wt and MET uORF mutant cells.

## Sheet: Data
[Gemcitabine], uM	wt -HGF	wt -HGF	wt -HGF	wt -HGF	wt +HGF	wt +HGF	wt +HGF	wt +HGF	uORF1/2 -HGF	uORF1/2 -HGF	uORF1/2 -HGF	uORF1/2 -HGF	uORF1/2 +HGF	uORF1/2 +HGF	uORF1/2 +HGF	uORF1/2 +HGF
0	1.0481	0.996672	0.95882	0.841734	1.12584	1.07644	0.881725	1.07067	1.0366	1.05682	0.980458	1.01259	0.95753	0.925577	0.975764	1.05465
0.0002	1.17749	1.12231	0.977104	0.99464	1.05334	1.17289	1.38974	0.643918	1.05285	0.985138	0.917981	0.976098	0.960211	0.905344	1.03351	1.0938
0.002	0.914338	0.811473	1.0666	1.02052	0.846118	0.926314	1.14445	0.9755	0.835673	0.8815	0.826646	0.867238	0.778445	0.828993	0.789457	0.93027
0.02	0.695136	0.451234	0.588102	0.702942	1.02094	1.0665	1.05169	0.897275	0.500068	0.680029	0.533827	0.632188	0.498443	0.527328	0.757503	0.755879
0.2	0.221554	0.293302	0.382587	0.326664	0.420118	0.662057	0.588254	0.529444	0.469364	0.430383	0.41215	0.399513	0.478779	0.416482	0.451505	0.418829
1	0.364195	0.362698	0.292982	0.277477	0.329765	0.318965	0.332224	0.25962	0.409442	0.456741	0.484168	0.499693	0.415399	0.546825	0.526786	0.560726
2	0.422364	0.276622	0.324418	0.273842	0.375316	0.437013	0.31287	0.24743	0.56903	0.553685	0.520107	0.437424	0.480932	0.406192	0.485986	0.442659
10	0.327305	0.29234	0.264325	0.257482	0.3195	0.337356	0.331689	0.290201	0.422801	0.390306	0.377488	0.356727	0.394819	0.450603	0.428217	0.329106
20	0.366227	0.341741	0.264753	0.270741	0.330727	0.387612	0.297579	0.348584	0.406373	0.344993	0.335786	0.390125	0.396083	0.390667	0.487972	0.426592
100	0.218881	0.215138	0.243688	0.248072	0.373712	0.276301	0.263256	0.332972	0.362684	0.39175	0.363768	0.369906	0.376405	0.384529	0.390125	0.469197
200	0.29095	0.31811	0.202521	0.231498	0.258337	0.262935	0.298969	0.296296	0.341743	0.322426	0.323329	0.324051	0.231259	0.200569	0.207429	0.144965
1000	0.18723	0.109173	0.153227	0.156649	0.170015	0.161568	0.123181	0.167876	0.327662	0.334161	0.104039	0.18662	0.137925	0.160491	0.163921	0.114817
