# Supplementary material for: The integrated stress response drives MET oncogene overexpression in cancers
Source: EMBO J. 2025 Jan 7;44(4):1107–30. doi: 10.1038/s44318-024-00338-4 (PMC11832788; doi:10.1038/s44318-024-00338-4)
Supplement: Supplementary file 3 — Source data Fig. 2 [file 44318_2024_338_MOESM3_ESM.zip › SD figure 2/2B/Fold change over steady state MET and ATF4.xls]

## Sheet: Description
Experimental Procedure: Total RNA was extracted from cells after 24 hours of serum starvation (or control, +10% serum). RT-qPCR was performed to measure gene expression levels.
Data Representation: The data represent fold change in gene expression relative to the Control condition (MET wt background). Results are normalized using TBP as the housekeeping gene.

## Sheet: MET
	MET wt	MET wt	MET wt	MET uORFs-/-	MET uORFs-/-	MET uORFs-/-
Control	1.025	0.975	1.03	1.045	0.996	1.01
Serum Starvation	1.067	1.044	1.057	1.12	1.135	1.048

## Sheet: ATF4
	MET wt	MET wt	MET wt	MET uORFs-/-	MET uORFs-/-	MET uORFs-/-
Control	1.078	1.029	0.932	1.098	1.162	1.136
Serum Starvation	1.162	1.014	0.994	0.935	1.142	1.003
