# Supplementary material for: The integrated stress response drives MET oncogene overexpression in cancers
Source: EMBO J. 2025 Jan 7;44(4):1107–30. doi: 10.1038/s44318-024-00338-4 (PMC11832788; doi:10.1038/s44318-024-00338-4)
Supplement: Supplementary file 4 — Source data Fig. 3 [file 44318_2024_338_MOESM4_ESM.zip]

Archive with 41 entries (34 files):
- SD figure 3/
- SD figure 3/3E/
- __MACOSX/SD figure 3/._3E
- SD figure 3/3B/
- __MACOSX/SD figure 3/._3B
- SD figure 3/3C/
- __MACOSX/SD figure 3/._3C
- SD figure 3/3D/
- __MACOSX/SD figure 3/._3D
- SD figure 3/.DS_Store
- __MACOSX/SD figure 3/._.DS_Store
- SD figure 3/3F/
- __MACOSX/SD figure 3/._3F
- SD figure 3/3G/
- __MACOSX/SD figure 3/._3G
- SD figure 3/3E/Fold change over steady state MET and ATF4 eIF2aS52A.xls
- __MACOSX/SD figure 3/3E/._Fold change over steady state MET and ATF4 eIF2aS52A.xls
- SD figure 3/3B/ATF4 WB.tif
- SD figure 3/3B/TBP WB.tif
- SD figure 3/3B/eIF2alpha P WB.tif
- SD figure 3/3B/MET WB.tif
- SD figure 3/3C/Fold change over steady state MET and ATF4 Salubrinal.xls
- __MACOSX/SD figure 3/3C/._Fold change over steady state MET and ATF4 Salubrinal.xls
- SD figure 3/3D/AKT WB.tif
- __MACOSX/SD figure 3/3D/._AKT WB.tif
- SD figure 3/3D/eIF2a WB.tif
- __MACOSX/SD figure 3/3D/._eIF2a WB.tif
- SD figure 3/3D/ATF4 WB.tif
- SD figure 3/3D/TBP WB.tif
- SD figure 3/3D/MET-P WB.tif
- SD figure 3/3D/eIF2a-P WB.tif
- SD figure 3/3D/MET WB.tif
- SD figure 3/3D/AKT-P WB.tif
- SD figure 3/3F/.DS_Store
- __MACOSX/SD figure 3/3F/._.DS_Store
- SD figure 3/3F/Fig wt vs S52A Growth.xls
- __MACOSX/SD figure 3/3F/._Fig wt vs S52A Growth.xls
- SD figure 3/3G/Gemcitabine wt vs S52A.xls
- __MACOSX/SD figure 3/3G/._Gemcitabine wt vs S52A.xls
- SD figure 3/3G/.DS_Store
- __MACOSX/SD figure 3/3G/._.DS_Store
