# Supplementary material for: The integrated stress response drives MET oncogene overexpression in cancers
Source: EMBO J. 2025 Jan 7;44(4):1107–30. doi: 10.1038/s44318-024-00338-4 (PMC11832788; doi:10.1038/s44318-024-00338-4)
Supplement: Supplementary file 4 — Source data Fig. 3 [file 44318_2024_338_MOESM4_ESM.zip › SD figure 3/3E/Fold change over steady state MET and ATF4 eIF2aS52A.xls]

## Sheet: Description
Experimental Procedure: Total RNA was extracted from cells after 24 hours of serum starvation (or control, +10% serum). RT-qPCR was performed to measure gene expression levels.
Data Representation: The data represent fold change in gene expression relative to the Control condition (MET wt background). Results are normalized using TBP as the housekeeping gene.

## Sheet: MET
	eIF2alpha wt	eIF2alpha wt	eIF2alpha wt	eIF2alpha S52A	eIF2alpha S52A	eIF2alpha S52A
Control	1	0.9129	1.0871	0.9931	1.02	1.0469
Serum Starvation	1.0009	1.07	1.1391	0.9263	0.9734	1.0205

## Sheet: ATF4
	eIF2alpha wt	eIF2alpha wt	eIF2alpha wt	eIF2alpha S52A	eIF2alpha S52A	eIF2alpha S52A
Control	1	0.9748	1.0252	0.9526	1.074	1.1954
Serum Starvation	0.9906	1.112	1.2334	0.8162	1.049	1.2818
