# Supplementary material for: The integrated stress response drives MET oncogene overexpression in cancers
Source: EMBO J. 2025 Jan 7;44(4):1107–30. doi: 10.1038/s44318-024-00338-4 (PMC11832788; doi:10.1038/s44318-024-00338-4)
Supplement: Supplementary file 4 — Source data Fig. 3 [file 44318_2024_338_MOESM4_ESM.zip › SD figure 3/3C/Fold change over steady state MET and ATF4 Salubrinal.xls]

## Sheet: Sheet1
Experimental Procedure: Total RNA was extracted from cells after 24 hours of serum starvation (SS, or control i.e., +10% serum) in cells treated with increasing concentrations of salubrinal (SAL). RT-qPCR was performed to measure gene expression levels.
Data Representation: The data represent fold change in gene expression relative to the Control condition. Results are normalized using TBP as the housekeeping gene.

## Sheet: MET
Control	SS	SS + 1µM SAL	SS + 5µM SAL	SS + 10µM SAL
1	0.851	0.9474	0.7899	0.6622
1.02	0.65	0.45	0.86	0.72
0.79	0.58	0.74	0.81	0.95

## Sheet: ATF4
Control	SS	SS + 1µM SAL	SS + 5µM SAL	SS + 10µM SAL
1	1.154	1.625	1.057	1.506
0.97	1.68	1.211	1.346	1.15
0.75	1.21	1.114	1.112	0.654
