# Supplementary material for: The integrated stress response drives MET oncogene overexpression in cancers
Source: EMBO J. 2025 Jan 7;44(4):1107–30. doi: 10.1038/s44318-024-00338-4 (PMC11832788; doi:10.1038/s44318-024-00338-4)
Supplement: Supplementary file 4 — Source data Fig. 3 [file 44318_2024_338_MOESM4_ESM.zip › SD figure 3/3F/Fig wt vs S52A Growth.xls]

## Sheet: Fig wt vs S52A Growth
Days	wt -HGF	wt -HGF	wt -HGF	wt -HGF	wt -HGF	wt -HGF	wt +HGF	wt +HGF	wt +HGF	wt +HGF	wt +HGF	wt +HGF	eIF2alpha S52A -HGF	eIF2alpha S52A -HGF	eIF2alpha S52A -HGF	eIF2alpha S52A -HGF	eIF2alpha S52A -HGF	eIF2alpha S52A -HGF	eIF2alpha S52A +HGF	eIF2alpha S52A +HGF	eIF2alpha S52A +HGF	eIF2alpha S52A +HGF	eIF2alpha S52A +HGF	eIF2alpha S52A +HGF
1	1.01247		1.08633	0.993334	0.912682	0.995186	1.13242	1.17933	0.936548	0.963089	0.8954	0.869682	0.286808	0.53473	0.591104	0.571764	0.584108	0.532055	0.471772	0.479796	0.491318	0.679162	0.576496	0.537199
2	0.71599	0.756522	0.748292	0.856308	0.858983	0.796437	1.34953	0.716813	1.22973	0.773393	1.11658		0.394	0.509217	0.642745	0.542342	0.548515	0.689038	0.414163	0.62752	0.768661	0.79335	0.50716	0.568472
3	0.545223	0.526294	0.48638	0.557979	0.462925	0.461279	1.04251	1.07872	1.04251	1.84684	0.972142	0.990865	0.362727	0.361081	0.474652	0.649535	0.622583	1.17274	0.386182	0.272406	0.359435	0.530615	0.755699	1.25463
5	1.39906	1.10217	0.962061	0.721134	0.938194	1.03263	1.52889	1.6369	1.41058	1.74245	1.81431	1.81863	0.476915	0.46704	0.554909	0.577129	0.393795	0.387211	0.429183	0.542342	1.0779	0.514361	0.953008	0.497078
