# Supplementary material for: The integrated stress response drives MET oncogene overexpression in cancers
Source: EMBO J. 2025 Jan 7;44(4):1107–30. doi: 10.1038/s44318-024-00338-4 (PMC11832788; doi:10.1038/s44318-024-00338-4)
Supplement: Supplementary file 4 — Source data Fig. 3 [file 44318_2024_338_MOESM4_ESM.zip › SD figure 3/3G/Gemcitabine wt vs S52A.xls]

## Sheet: Description
Experimental Procedure: EKVX cells, either wild-type (eIF2alpha wt) or S52A mutant, were treated with varying concentrations of Gemcitabine to assess their sensitivity to the drug over 48 hours.
Data Representation:
Concentration Range: Gemcitabine was applied at a range of concentrations to generate dose-response curves. Cells were treated with ±50ng/mL HGF.
Cell Viability/Survival: The data represent the fraction of viable cells at each concentration of Gemcitabine, relative to untreated controls.
Conditions:
eIF2alpha wt: Wild-type eIF2alpha expression.
eIF2alpha S52A: non-phosphorylatable form of eIF2alpha.
Comparison: Dose-response curves were used to calculate IC50 values.

## Sheet: Data
[Gemcitabine], uM	wt -HGF	wt -HGF	wt -HGF	wt -HGF	wt +HGF	wt +HGF	wt +HGF	wt +HGF	eIF2alpha S52A -HGF	eIF2alpha S52A -HGF	eIF2alpha S52A -HGF	eIF2alpha S52A -HGF	eIF2alpha S52A +HGF	eIF2alpha S52A +HGF	eIF2alpha S52A +HGF	eIF2alpha S52A +HGF
0	1.0253	1.07044	1.01267	0.891582	1.02744	1.05474	1.09698	1.03657	0.961474	0.950656	1.02591	1.06196	1.08689	1.19632	1.1833	1.06259
0.0002	1.06046	1.13095	1.14571	1.16355	1.19495	1.25801	1.22592	1.02385	1.05366	1.18299	1.29696	1.23316	1.07582	0.978934	1.39949	1.00102
0.002	1.06339	1.06763	1.04408	1.10654	1.31698	1.12958	1.17489	1.01617	0.718083	0.761006	0.706319	0.787289	0.807953	0.748133	0.784827	0.651449
0.02	0.686095	0.610914	0.650083	0.65307	0.841136	0.888996	0.882792	0.914268	0.598746	0.560127	0.493323	0.54946	0.501344	0.55374	0.536929	0.442036
0.2	0.589764	0.467978	0.54222	0.521227	0.71295	0.757921	0.727371	0.740367	0.247643	0.317959	0.37172	0.338781	0.396808	0.400051	0.368648	0.315057
1	0.391432	0.543585	0.490506	0.443145	0.548449	0.481632	0.49264	0.461493	0.269147	0.29287	0.358834	0.232282	0.372915	0.368989	0.360882	0.269488
2	0.410206	0.510646	0.485045	0.462005	0.480522	0.52703	0.503563	0.488117	0.29799	0.321116	0.327772	0.33861	0.331783	0.340317	0.356445	0.311815
10	0.273414	0.468234	0.476597	0.466698	0.429748	0.466783	0.45953	0.403635	0.254213	0.286811	0.283057	0.299185	0.332466	0.285787	0.355421	0.27751
20	0.344413	0.551436	0.456628	0.435721	0.467039	0.498955	0.455434	0.487264	0.245509	0.271878	0.290993	0.330759	0.312241	0.29654	0.316679	0.246533
100	0.33494	0.413107	0.450314	0.414388	0.432479	0.44673	0.433332	0.411998	0.244059	0.249691	0.313948	0.291676	0.313607	0.307463	0.321031	0.272646
200	0.300465	0.508086	0.470282	0.402526	0.436575	0.442548	0.438623	0.396552	0.26104	0.242523	0.26104	0.281179	0.288006	0.308316	0.323762	0.307121
1000	0.166404	0.237061	0.237146	0.244485	0.245509	0.279558	0.225029	0.212655	0.141656	0.101293	0.103512	0.092589	0.100183	0.092333	0.161369	0.19738
