# Supplementary material for: The integrated stress response drives MET oncogene overexpression in cancers
Source: EMBO J. 2025 Jan 7;44(4):1107–30. doi: 10.1038/s44318-024-00338-4 (PMC11832788; doi:10.1038/s44318-024-00338-4)
Supplement: Supplementary file 5 — Source data Fig. 4 [file 44318_2024_338_MOESM5_ESM.zip]

Archive with 55 entries (45 files):
- SD figure 4/
- SD figure 4/.DS_Store
- __MACOSX/SD figure 4/._.DS_Store
- SD figure 4/4E/
- __MACOSX/SD figure 4/._4E
- SD figure 4/4B/
- __MACOSX/SD figure 4/._4B
- SD figure 4/4C/
- __MACOSX/SD figure 4/._4C
- SD figure 4/4D/
- __MACOSX/SD figure 4/._4D
- SD figure 4/4A/
- __MACOSX/SD figure 4/._4A
- SD figure 4/4F/
- __MACOSX/SD figure 4/._4F
- SD figure 4/4H/
- __MACOSX/SD figure 4/._4H
- SD figure 4/4I/
- __MACOSX/SD figure 4/._4I
- SD figure 4/4G/
- __MACOSX/SD figure 4/._4G
- SD figure 4/4E/ATF4 WB.tif
- __MACOSX/SD figure 4/4E/._ATF4 WB.tif
- SD figure 4/4E/eIF2alpha-P WB.tif
- __MACOSX/SD figure 4/4E/._eIF2alpha-P WB.tif
- SD figure 4/4E/TBP WB.tif
- __MACOSX/SD figure 4/4E/._TBP WB.tif
- SD figure 4/4E/MET WB.tif
- __MACOSX/SD figure 4/4E/._MET WB.tif
- SD figure 4/4B/MET fold change.xls
- __MACOSX/SD figure 4/4B/._MET fold change.xls
- SD figure 4/4C/ATF4 WB.tif
- SD figure 4/4C/TBP WB.tif
- SD figure 4/4C/eIF2alpha P WB.tif
- SD figure 4/4C/MET WB.tif
- SD figure 4/4D/MET fold change Tg.xls
- __MACOSX/SD figure 4/4D/._MET fold change Tg.xls
- SD figure 4/4A/.DS_Store
- __MACOSX/SD figure 4/4A/._.DS_Store
- SD figure 4/4A/ATF4 WB.tif
- __MACOSX/SD figure 4/4A/._ATF4 WB.tif
- SD figure 4/4A/TBP WB.tif
- SD figure 4/4A/eIF2a-P WB.tif
- SD figure 4/4A/MET WB.tif
- __MACOSX/SD figure 4/4A/._MET WB.tif
- SD figure 4/4F/MET fold change ISRIB GCN2iB.xls
- __MACOSX/SD figure 4/4F/._MET fold change ISRIB GCN2iB.xls
- SD figure 4/4H/MET mRNA CNV CCLE.xls
- __MACOSX/SD figure 4/4H/._MET mRNA CNV CCLE.xls
- SD figure 4/4I/CCLE Mutations and CNV.xls
- __MACOSX/SD figure 4/4I/._CCLE Mutations and CNV.xls
- SD figure 4/4G/MET WB low exposure.tif
- SD figure 4/4G/MET WB high exposure.tif
- SD figure 4/4G/TBP WB.tif
- SD figure 4/4G/eIF2alpha p WB.tif
