# Supplementary material for: The integrated stress response drives MET oncogene overexpression in cancers
Source: EMBO J. 2025 Jan 7;44(4):1107–30. doi: 10.1038/s44318-024-00338-4 (PMC11832788; doi:10.1038/s44318-024-00338-4)
Supplement: Supplementary file 5 — Source data Fig. 4 [file 44318_2024_338_MOESM5_ESM.zip › SD figure 4/4B/MET fold change.xls]

## Sheet: Description
Experimental Procedure: Total RNA was extracted from cells after 24 hours of serum starvation (or control, +10% serum) ± 500nM GCN2iB. RT-qPCR was performed to measure gene expression levels.
Data Representation: The data represent fold change in gene expression relative to the Control condition (10% serum). Results are normalized using TBP as the housekeeping gene.

## Sheet: Data
	Control			GCN2iB
10%	1	1.0834	0.9166	1	1.0115	0.9885
5%	0.9991	1.0983	0.8999	0.9296	0.9518	0.9074
1%	0.7433	0.8694	0.6172	0.6814	0.7017	0.6611
0.1%	0.6238	0.7266	0.521	0.5632	0.5846	0.5418
0%	0.2445	0.3682	0.3208	0.3658	0.3972	0.3344
