# Supplementary material for: The integrated stress response drives MET oncogene overexpression in cancers
Source: EMBO J. 2025 Jan 7;44(4):1107–30. doi: 10.1038/s44318-024-00338-4 (PMC11832788; doi:10.1038/s44318-024-00338-4)
Supplement: Supplementary file 5 — Source data Fig. 4 [file 44318_2024_338_MOESM5_ESM.zip › SD figure 4/4D/MET fold change Tg.xls]

## Sheet: Description
Experimental Procedure: Total RNA was extracted from cells after 24 hours of ± 500nM thapsigargin (Tg) ± increasing concentrations of GSK2656157. RT-qPCR was performed to measure gene expression levels.
Data Representation: The data represent fold change in gene expression relative to the Control condition (untreated). Results are normalized using TBP as the housekeeping gene.

## Sheet: Data
Control	Tg	Tg + 10nM GSK	Tg + 100nM GSK	Tg + 1000nM GSK
1	1.473	0.5589	1.372	1.304
0.87	1.12	0.98	1.02	1.12
1.34	0.83	1.34	1.13	0.97
