# Supplementary material for: The integrated stress response drives MET oncogene overexpression in cancers
Source: EMBO J. 2025 Jan 7;44(4):1107–30. doi: 10.1038/s44318-024-00338-4 (PMC11832788; doi:10.1038/s44318-024-00338-4)
Supplement: Supplementary file 5 — Source data Fig. 4 [file 44318_2024_338_MOESM5_ESM.zip › SD figure 4/4F/MET fold change ISRIB GCN2iB.xls]

## Sheet: Description
Experimental Procedure: Total RNA was extracted from cells after 24 hours of serum starvation (SS) ± indicated ISR inhibitors.
Data Representation: The data represent fold change in gene expression relative to the Control condition (10% serum). Results are normalized using TBP as the housekeeping gene.

## Sheet: Data
Control	SS	SS + 50nM ISRIB	SS + 500nM ISRIB	SS + 5000nM ISRIB	SS + 500nM GCN2iB
1	0.851	0.499	0.492	1.083	0.761
1.02	0.65	0.82	1.02	0.5	0.78
0.79	0.58	0.78	0.87	0.78	0.97
