# Supplementary material for: The integrated stress response drives MET oncogene overexpression in cancers
Source: EMBO J. 2025 Jan 7;44(4):1107–30. doi: 10.1038/s44318-024-00338-4 (PMC11832788; doi:10.1038/s44318-024-00338-4)
Supplement: Supplementary file 5 — Source data Fig. 4 [file 44318_2024_338_MOESM5_ESM.zip › SD figure 4/4H/MET mRNA CNV CCLE.xls]

## Sheet: MET mRNA levels CCLE
stripped_cell_line_name	MET mRNA
ACHN	7.6097
PC3	6.25115
CAPAN1	5.99186
BT20	5.7926
HT29	5.85972
786O	7.50859
SW948	5.58346
A549	6.49185
COLO679	3.80323
SKMEL2	5.01033

## Sheet: MET CNV CCLE
	MET
ACHN	1.57979
PC3	1.25541
CAPAN1	1.04994
BT20	1.24328
HT29	1.24462
786O	1.4085
SW948	1.33824
A549	1.10736
EKVX	1.20638
COLO679	1.31479
SKMEL2	1.2429
