# Supplementary material for: The integrated stress response drives MET oncogene overexpression in cancers
Source: EMBO J. 2025 Jan 7;44(4):1107–30. doi: 10.1038/s44318-024-00338-4 (PMC11832788; doi:10.1038/s44318-024-00338-4)
Supplement: Supplementary file 5 — Source data Fig. 4 [file 44318_2024_338_MOESM5_ESM.zip › SD figure 4/4I/CCLE Mutations and CNV.xls]

## Sheet: Mutations Drivers
		KRAS	BRAF	NRAS	EGFR	HRAS	VHL	APC	CDH1	KMT2D	PTEN	CDKN2A	MET
	TP53
ACHN	0	0	0	0	0	0	0	0	0	0	0	0	0
PC3	1	0	0	0	1	0	0	0	0	0	0	0	0
CAPAN1	1	1	0	0	0	0	0	0	0	0	0	0	0
BT20	1	0	0	0	0	0	0	0	1	0	0	0	0
HT29	1	0	1	0	0	0	0	1	1	1	0	0	0
786O	1	0	0	0	0	0	1	0	0	1	1	0	0
SW948	1	1	0	0	0	0	0	1	0	1	0	0	0
A549	0	1	0	0	0	0	0	0	0	0	0	0	0
EKVX	0	0	0	0	0	0	0	0	0	0	0	0	0
COLO679	0	0	1	0	1	0	0	0	0	0	0	0	0
SKMEL2	1	0	0	1	0	0	0	0	0	0	0	0	0
	Binary matrix showing:
	1 = mutation
	0 = wt

## Sheet: CNV Drivers
		KRAS	BRAF	NRAS	EGFR	HRAS	VHL	APC	CDH1	KMT2D	PTEN	CDKN2A	MET
	TP53
ACHN	1.20138	1.56407	1.50901	0.99727	1.57311	0.899976	1.00025	1.00062	1.42736	1.48673	1.32273	2.3343e-09	1.57979
PC3	0.75404	1.00932	1.21389	1.05542	1.29893	1.04604	1.25981	0.820922	0.793406	1.05809	0.393033	0.799524	1.25541
CAPAN1	0.759788	0.864911	0.936557	1.13956	1.30879	0.758017	1.05345	0.501167	1.01794	0.794167	1.23892	1.41574e-09	1.04994
BT20	1.14322	1.12428	1.18855	2.0235	3.18359	1.117	1.20805	0.925663	1.97613	0.911015	0.531534	0.947335	1.24328
HT29	0.725001	1.24718	1.19143	1.01038	1.2391	1.22949	0.749246	1.01217	1.00502	1.00553	1.02121	0.971049	1.24462
786O	0.84205	1.02738	1.38337	1.07684	1.0889	0.874937	0.867167	1.09242	1.04357	1.02738	1.08421	0.895034	1.4085
SW948	1.0338	1.08759	1.31083	0.790466	1.34247	1.0962	1.06278	0.818297	0.80368	1.07661	0.807936	0.803569	1.33824
A549	1.04571	1.1147	1.07424	0.812766	1.11553	1.05857	1.117	1.09776	1.08858	1.10562	1.08662	3.63848e-09	1.10736
EKVX	1.056	1.06891	1.07945	1.10024	1.30308	1.04087	0.792088	0.865459	1.05324	0.922094	1.05413	0.798152	1.20638
COLO679	0.970515	1.33138	1.58289	0.821767	1.30966	0.998007	1.00929	0.883826	0.951957	0.987556	0.999119	1.23211e-07	1.31479
SKMEL2	0.56497	0.979539	1.21729	1.5856	1.24572	0.965954	1.19596	1.28699	0.972201	0.979539	0.98047	0.586519	1.2429
