# Supplementary material for: The integrated stress response drives MET oncogene overexpression in cancers
Source: EMBO J. 2025 Jan 7;44(4):1107–30. doi: 10.1038/s44318-024-00338-4 (PMC11832788; doi:10.1038/s44318-024-00338-4)
Supplement: Supplementary file 6 — Source data Fig. 5 [file 44318_2024_338_MOESM6_ESM.zip]

Archive with 88 entries (81 files):
- SD figure 5/
- __MACOSX/._SD figure 5
- SD figure 5/5A/
- __MACOSX/SD figure 5/._5A
- SD figure 5/5F/
- __MACOSX/SD figure 5/._5F
- SD figure 5/.DS_Store
- __MACOSX/SD figure 5/._.DS_Store
- SD figure 5/5C/
- __MACOSX/SD figure 5/._5C
- SD figure 5/5D/
- __MACOSX/SD figure 5/._5D
- SD figure 5/5E/
- __MACOSX/SD figure 5/._5E
- SD figure 5/5B/
- __MACOSX/SD figure 5/._5B
- SD figure 5/5A/.DS_Store
- __MACOSX/SD figure 5/5A/._.DS_Store
- SD figure 5/5A/EMT genes RTqPCR.xls
- __MACOSX/SD figure 5/5A/._EMT genes RTqPCR.xls
- SD figure 5/5F/.DS_Store
- __MACOSX/SD figure 5/5F/._.DS_Store
- SD figure 5/5F/Gemcitabine EKVX wt.xls
- __MACOSX/SD figure 5/5F/._Gemcitabine EKVX wt.xls
- SD figure 5/5C/No HGF 500nM GCN2iB 0h.tif
- __MACOSX/SD figure 5/5C/._No HGF 500nM GCN2iB 0h.tif
- SD figure 5/5C/.DS_Store
- __MACOSX/SD figure 5/5C/._.DS_Store
- SD figure 5/5C/No HGF No ISR inhibition 0h.tif
- __MACOSX/SD figure 5/5C/._No HGF No ISR inhibition 0h.tif
- SD figure 5/5C/50ng:ml HGF No ISR inhibition 48h.tif
- __MACOSX/SD figure 5/5C/._50ng:ml HGF No ISR inhibition 48h.tif
- SD figure 5/5C/50ng:ml HGF No ISR inhibition 0h.tif
- __MACOSX/SD figure 5/5C/._50ng:ml HGF No ISR inhibition 0h.tif
- SD figure 5/5C/50ng:ml HGF 500nM GCN2iB 0h.tif
- __MACOSX/SD figure 5/5C/._50ng:ml HGF 500nM GCN2iB 0h.tif
- SD figure 5/5C/50ng:ml HGF 500nM GCN2iB 48h.tif
- __MACOSX/SD figure 5/5C/._50ng:ml HGF 500nM GCN2iB 48h.tif
- SD figure 5/5C/Relative wound density.xls
- __MACOSX/SD figure 5/5C/._Relative wound density.xls
- SD figure 5/5C/No HGF 500nM GCN2iB 48h.tif
- __MACOSX/SD figure 5/5C/._No HGF 500nM GCN2iB 48h.tif
- SD figure 5/5C/No HGF No ISR inhibition 48h.tif
- __MACOSX/SD figure 5/5C/._No HGF No ISR inhibition 48h.tif
- SD figure 5/5D/.DS_Store
- __MACOSX/SD figure 5/5D/._.DS_Store
- SD figure 5/5D/wt EKVX Growth No serum.xls
- __MACOSX/SD figure 5/5D/._wt EKVX Growth No serum.xls
- SD figure 5/5E/eIF2alphaP WB.tif
- __MACOSX/SD figure 5/5E/._eIF2alphaP WB.tif
- SD figure 5/5E/ATF4 WB.tif
- __MACOSX/SD figure 5/5E/._ATF4 WB.tif
- SD figure 5/5E/TBP WB.tif
- __MACOSX/SD figure 5/5E/._TBP WB.tif
- SD figure 5/5E/MET WB.tif
- __MACOSX/SD figure 5/5E/._MET WB.tif
- SD figure 5/5B/FBS_HGF_CAD.png
- SD figure 5/5B/FBS_ACTA2.png
- SD figure 5/5B/SS_GCN2iB_ACTA2.png
- SD figure 5/5B/.DS_Store
- __MACOSX/SD figure 5/5B/._.DS_Store
- SD figure 5/5B/SS_Merge.png
- SD figure 5/5B/FBS_HGF_Merge.png
- SD figure 5/5B/~$CAD over ACTA2 signal quantification.xlsx
- __MACOSX/SD figure 5/5B/._~$CAD over ACTA2 signal quantification.xlsx
- SD figure 5/5B/SS_HGF_ACTA2.png
- __MACOSX/SD figure 5/5B/._SS_HGF_ACTA2.png
- SD figure 5/5B/SS_GCN2iB_CAD.png
- SD figure 5/5B/SS_GCN2iB_HGF_ACTA2.png
- SD figure 5/5B/SS_GCN2iB_HGF_CAD.png
- SD figure 5/5B/FBS_DAPI.png
- SD figure 5/5B/FBS_CAD.png
- SD figure 5/5B/SS_GCN2iB_HGF_DAPI.png
- SD figure 5/5B/SS_GCN2iB_HGF_Merge.png
- SD figure 5/5B/FBS_HGF_DAPI.png
- SD figure 5/5B/CAD over ACTA2 signal quantification.xlsx
- __MACOSX/SD figure 5/5B/._CAD over ACTA2 signal quantification.xlsx
- SD figure 5/5B/SS_HGF__Merge.png
- __MACOSX/SD figure 5/5B/._SS_HGF__Merge.png
- SD figure 5/5B/FBS_Merge.png
- SD figure 5/5B/SS_DAPI.png
- SD figure 5/5B/SS_HGF_DAPI.png
- SD figure 5/5B/SS_GCN2iB_Merge.png
- SD figure 5/5B/SS_CAD.png
- SD figure 5/5B/FBS_HGF_ACTA2.png
- SD figure 5/5B/SS_GCN2iB_DAPI.png
- SD figure 5/5B/SS_ACTA2.png
- SD figure 5/5B/SS_HGF_CAD.png
