# Supplementary material for: The integrated stress response drives MET oncogene overexpression in cancers
Source: EMBO J. 2025 Jan 7;44(4):1107–30. doi: 10.1038/s44318-024-00338-4 (PMC11832788; doi:10.1038/s44318-024-00338-4)
Supplement: Supplementary file 6 — Source data Fig. 5 [file 44318_2024_338_MOESM6_ESM.zip › SD figure 5/5A/EMT genes RTqPCR.xls]

## Sheet: Description
Experimental Procedure: Total RNA was extracted from cells after 48 hours of serum starvation (or control, +10% serum) ± 500nM GCN2iB ±1µM ISRIB. RT-qPCR was performed to measure gene expression levels.
Data Representation: The data represent fold change in gene expression relative to the serum starvation condition (0% serum) without ISRIB inhibition. Results are normalized using TBP as the housekeeping gene.

## Sheet: Data
		CDH1 Replicate2	CDH1 Replicate3	CDH2 Replicate1	CDH2 Replicate2	CDH2 Replicate3	TJP1 Replicate1	TJP1 Replicate2	TJP1 Replicate3	TJP2 Replicate1	TJP2 Replicate2	TJP2 Replicate3	VIM Replicate1	VIM Replicate2	VIM Replicate3	SNAI1 Replicate1	SNAI1 Replicate2	SNAI1 Replicate3	SNAI2 Replicate1	SNAI2 Replicate2	SNAI2 Replicate3	ACTA2 Replicate1	ACTA2 Replicate2	ACTA2 Replicate3
	CDH1 Replicate1
-HGF -GCNi2B 0% serum	1	1.0226	1.04861	1	1.04506	1.03911	1	0.978299	0.985806	1	1.00849	0.992743	1	0.992895	0.97531	1	1.03601	0.980114	1	0.984872	1.02531	1	0.954771	1.0047
-HGF +GCNi2B 0% serum	0.793346	0.783571	0.734159	1.01378	0.978022	1.00835	0.922403	0.886132	0.893994	0.499876	0.47662	0.500284	0.59322	0.594397	0.549255	0.991971	1.01428	1.0111	0.90347	0.951981	0.964414	0.762489	0.76552	0.762275
-HGF +ISRIB 0% serum	0.451581	0.447857	0.485152	0.804511	0.817746	0.80336	1.16667	1.22622	1.20131	0.548996	0.553271	0.577851	0.522772	0.558147	0.54295	0.989424	1.00913	0.967347	1.14757	1.1032	1.05328	1.06384	1.08925	1.06634
-HGF 10% serum	0.407857	0.40608	0.420119	0.76518	0.705665	0.732343	0.537032	0.513286	0.523072	0.353058	0.373838	0.364789	0.589234	0.553533	0.59497	1.02928	0.995097	0.981272	1.70485	1.63572	1.73275	1.08515	1.04364	1.11948
+HGF -GCNi2B 0% serum	0.0910166	0.0926822	0.093867	0.114454	0.118368	0.113809	0.171715	0.185267	0.17408	0.099715	0.0931287	0.0964062	3.37783	3.22472	3.19034	7.0254	6.69564	6.73871	7.91282	8.19436	8.19539	5.29452	5.28646	5.25375
+HGF +GCNi2B 0% serum	0.405437	0.400868	0.415429	0.455947	0.462618	0.472574	0.449316	0.459284	0.430023	0.527155	0.547012	0.504041	0.815163	0.864823	0.836412	2.27443	2.37355	2.35248	1.84729	1.7175	1.77006	0.629689	0.637466	0.623007
+HGF +ISRIB 0% serum	0.367976	0.3378	0.358473	0.558726	0.577027	0.597421	1.59681	1.70676	1.61963	0.535472	0.515583	0.52221	0.30513	0.303838	0.310182	1.036	0.994194	1.08159	1.42424	1.54258	1.46725	1.41254	1.39637	1.4746
+HGF 10% serum	0.419775	0.449553	0.410613	0.563148	0.570697	0.584741	0.748187	0.747096	0.804636	0.642405	0.686055	0.678268	0.527917	0.54424	0.496887	0.931629	1.00285	0.926087	1.18371	1.13028	1.12196	0.558506	0.605232	0.599171
