# Supplementary material for: The integrated stress response drives MET oncogene overexpression in cancers
Source: EMBO J. 2025 Jan 7;44(4):1107–30. doi: 10.1038/s44318-024-00338-4 (PMC11832788; doi:10.1038/s44318-024-00338-4)
Supplement: Supplementary file 6 — Source data Fig. 5 [file 44318_2024_338_MOESM6_ESM.zip › SD figure 5/5F/Gemcitabine EKVX wt.xls]

## Sheet: Gemcitabine EKVX wt
[Gemcitabine], uM	-HGF	-HGF	-HGF	-HGF	+HGF	+HGF	+HGF	+HGF	+HGF +GCN2iB	+HGF +GCN2iB	+HGF +GCN2iB	+HGF +GCN2iB	+HGF +ISRIB	+HGF +ISRIB	+HGF +ISRIB	+HGF +ISRIB
0	0.988186	1.05207	0.98365	0.976089	0.871373	0.820716	0.897836	1.06417	0.869483	0.895946	0.848313	0.987808	0.869861	1.09215	1.06531	0.943578
0.0001	1.0861	0.980626	1.00973	1.00443	1.05018	0.75078	0.92203	0.979114	0.951139	1.10916	1.00482	0.931103	0.96815	0.89897	0.835082	0.852849
0.001	0.882516	1.06095	0.98374	0.780427	1.12995	0.956809	1.00331	0.944712	0.807485	0.9432	0.999527	0.899726	0.958322	0.924676	0.930347	0.959078
0.01	0.765145	0.73339	0.956431	0.815046	0.985559	0.993876	0.955675	0.930725	0.701635	0.587846	0.946602	0.598053	0.720537	0.733768	0.832435	0.579529
0.1	0.547396	0.554201	0.491447	0.551177	0.792921	0.764767	0.870438	0.844533	0.473679	0.60826	0.522068	0.505056	0.576883	0.598809	0.680843	0.637747
0.5	0.547018	0.498252	0.554579	0.567054	0.680824	0.629988	0.641149	0.558917	0.489935	0.488045	0.497496	0.492959	0.428693	0.582932	0.586334	0.543994
1	0.543616	0.514885	0.424913	0.5043	0.393536	0.488801	0.526982	0.501276	0.576505	0.462716	0.447595	0.577261	0.489557	0.382573	0.390133	0.44268
5	0.550799	0.482752	0.40034	0.44268	0.444192	0.475569	0.520556	0.495983	0.550421	0.454399	0.467253	0.497117	0.452887	0.532275	0.511861	0.44268
10	0.463472	0.454021	0.402608	0.492203	0.43512	0.473301	0.430205	0.363671	0.501276	0.437388	0.487289	0.465362	0.471033	0.468009	0.399206	0.5043
50	0.445705	0.408657	0.429071	0.425669	0.460826	0.414706	0.426803	0.395804	0.486154	0.419242	0.433229	0.412815	0.514885	0.472545	0.509215	0.29071
100	0.439278	0.405255	0.405255	0.407145	0.451375	0.440412	0.395048	0.325111	0.354976	0.395804	0.377658	0.377658	0.424157	0.43512	0.395426	0.311502
500	0.267272	0.275588	0.292222	0.319819	0.253662	0.271052	0.308477	0.262357	0.255552	0.279747	0.242321	0.261601	0.275588	0.247236	0.247236	0.261979
