# Supplementary material for: The integrated stress response drives MET oncogene overexpression in cancers
Source: EMBO J. 2025 Jan 7;44(4):1107–30. doi: 10.1038/s44318-024-00338-4 (PMC11832788; doi:10.1038/s44318-024-00338-4)
Supplement: Supplementary file 6 — Source data Fig. 5 [file 44318_2024_338_MOESM6_ESM.zip › SD figure 5/5C/Relative wound density.xls]

## Sheet: Description
EKVX cells were plated in 96-well plates at 90% confluence. After 24h adhesion, culture medium was replaced with medium without serum ± 50ng/ml HGF ±500nM GCN2iB
Wound healing was monitored every two hours for 50 hours

## Sheet: Data
Hours	-HGF	-HGF	-HGF	-HGF	-HGF	-HGF	+HGF	+HGF	+HGF	+HGF	+HGF	+HGF	-HGF +GCN2iB	-HGF +GCN2iB	-HGF +GCN2iB	-HGF +GCN2iB	-HGF +GCN2iB	-HGF +GCN2iB	+HGF +GCN2iB	+HGF +GCN2iB	+HGF +GCN2iB	+HGF +GCN2iB	+HGF +GCN2iB	+HGF +GCN2iB
0	0	0	0	0	0	0	0	0	0	0	0	0	0	0	0	0	0	0	0	0	0	0	0	0
2.08333	5.43598	2.2519	2.54	3.04972	2.40532	2.78169	4.45041	12.2002	4.80958	4.19196	4.15829	2.89415	2.33587	2.41673	1.64729	2.07892	2.05323	2.53141	12.9634	3.26351	4.47836	3.78873	3.34584	4.69088
4.08333	6.72782	4.57133	5.29307	5.97124	5.44281	5.34354	8.16764	6.71136	9.80781	22.2626	7.98055	7.20295	4.36202	4.47527	3.36834	3.56421	4.19845	5.3519	15.6737	6.63711	10.3993	8.42894	7.47128	8.23283
6.08333	8.37486	6.72527	7.86391	7.62874	8.05931	8.20346	12.2348	10.6414	14.0972	13.2753	11.512	10.0352	6.77928	5.89919	4.9376	5.02062	5.95932	7.09187	18.1513	10.3486	14.4967	12.4966	10.7393	11.543
8.08333	10.1651	9.24132	9.82878	9.0073	11.1542	10.2227	22.1064	14.1271	18.1423	18.4314	14.3703	13.9258	20.439	7.20942	6.19676	6.40835	6.86403	8.96375	20.4209	12.6889	18.0921	16.2219	14.063	15.0095
10.0833	12.0485	11.766	12.0199	11.2591	13.6101	12.338	24.8496	17.0828	20.8925	21.5332	16.994	17.2296	21.2338	9.5406	6.99846	7.67411	8.35416	10.1379	23.3789	15.2476	21.5648	18.7702	16.2473	17.1701
12.0833	13.4508	13.7354	13.9609	12.2029	16.0938	15.1032	27.8791	20.6458	24.8536	25.4768	19.4502	20.7039	20.7349	10.6425	7.76958	8.60682	9.79902	12.2035	24.0457	17.0089	22.382	21.0241	18.1608	20.06
14.0833	15.9708	15.6836	15.8811	13.8606	18.6639	17.0626	31.5457	24.1719	29.0436	29.4918	22.9815	24.165	23.9499	11.9561	8.97419	9.70135	10.7813	13.4439	25.1228	18.707	24.9229	22.2816	19.4795	22.5135
16.0833	17.4341	17.8966	17.5703	15.2284	20.6745	18.33	31.6839	27.2832	32.7186	32.7922	25.9186	28.3507	27.5307	13.3341	9.97422	10.937	12.2943	14.2347	27.0183	19.8239	26.0779	23.2322	21.0223	24.7135
18.0833	19.4192	19.7826	19.9633	17.1545	22.4987	20.2674	38.0833	35.1926	37.011	36.3148	29.2223	32.9401	26.7286	14.6465	11.255	12.0316	13.713	15.877	28.6571	21.1902	27.7484	25.4116	22.6412	25.7592
20.0833	20.6699	21.0057	22.1032	17.9704	25.7759	22.5837	38.9085	33.9346	40.5116	39.0462	33.0852	36.8767	16.2122	15.2539	11.7876	12.893	15.2152	17.2878	22.4768	23.3132	28.5423	27.1104	23.5812	27.8866
22.0833	22.112	23.3436	23.634	19.1281	27.7038	23.572	44.8824	36.3657	43.0606	42.1388	36.5733	40.1406	28.629	17.151	12.6534	13.8872	16.2827	18.2602	29.6614	24.2063	29.8482	28.1722	24.4389	29.5198
24.0833	23.3292	25.4962	23.9756	20.2979	30.1665	24.9304	44.3656	38.2115	44.9951	44.8165	38.8572	42.4698	18.038	18.3072	13.7382	14.6967	17.4438	19.2232	24.3055	24.5704	30.8646	29.2145	24.8737	30.228
26.0833	25.1369	27.0451	25.7192	21.799	31.1464	26.4226	50.2905	40.2202	46.3922	46.5393	40.7538	43.5968	31.7804	18.7329	14.437	16.0572	18.5963	20.6773	32.8475	25.328	32.1146	29.7843	25.9373	31.6997
28.0833	25.437	27.7908	26.0504	22.0462	32.2617	26.9301	51.8046	42.3342	47.4249	47.5789	42.005	45.1615	30.774	20.4408	15.1211	16.4846	20.0979	21.2483	33.8418	25.7425	33.2505	30.3165	26.8824	32.9027
30.0833	26.5629	29.1165	27.1917	22.8637	33.6921	27.0971	49.4967	46.8252	47.7133	48.6046	42.5559	46.2152	20.7179	21.3009	15.2538	17.589	20.6191	21.4134	34.2677	25.7114	34.0429	30.8929	27.1237	33.1272
32.0833	27.7587	30.083	27.6533	23.4684	34.6516	27.8208	55.0682	43.7644	49.1226	50.3355	43.8633	47.1898	42.8454	21.4768	16.4982	18.1058	21.4746	21.832	34.6466	26.5515	34.9863	31.4407	27.6071	34.4711
34.0833	28.0606	31.7448	28.5683	24.5481	36.8437	29.3576	52.9373	45.1442	49.9165	50.2101	44.4836	47.6554	33.2521	23.6585	17.284	18.8467	22.6182	22.9428	34.6501	27.3363	36.3945	32.2819	28.3285	35.4931
36.0833	28.1675	33.1096	29.501	25.9252	38.7373	29.7299	51.6455	45.97	50.6986	50.389	45.0889	48.4136	35.1853	24.7106	18.06	18.8905	22.6577	23.582	35.4841	28.3696	37.3059	32.9787	28.7976	36.9016
38.0833	29.1669	33.9832	29.8272	27.0189	40.6524	29.9147	57.3642	46.0662	51.2206	50.9725	45.6415	48.6	47.6591	25.3919	18.5779	20.0597	23.2202	24.3012	35.8899	28.7721	38.4172	33.1598	29.2452	37.7062
40.0833	30.2707	35.6124	30.4488	27.0802	41.7362	30.18	52.6369	46.9527	51.7376	51.7782	46.3903	49.2602	24.8479	25.9674	19.0259	21.2205	24.1746	24.4098	38.4354	29.1627	39.0988	33.9273	29.2884	37.7899
42.0833	30.408	36.6272	31.7438	28.1411	42.591	32.6104	54.8793	47.8573	52.5436	52.0887	47.4212	50.5167	25.9282	26.7117	19.6868	21.5818	24.8847	25.5214	29.3597	30.9149	39.0736	34.9055	29.5751	38.0953
44.0833	32.9966	38.2586	32.6355	29.9792	44.8159	35.7839	56.1775	48.6894	53.7942	53.1897	48.4444	52.2283	26.7358	27.7098	20.4087	22.7082	26.2378	27.2498	30.1202	32.2383	40.671	36.2126	30.4708	39.3668
46.0833	32.6958	38.5064	32.947	30.2737	45.3584	36.3648	55.966	49.601	54.0525	52.706	48.7895	52.0691	27.0615	28.2957	20.8167	23.0244	27.2827	28.1574	30.6546	32.7134	41.3013	36.5215	30.5098	39.6482
48.0833	33.0579	39.2638	33.4355	30.8471	45.9584	36.8446	57.9346	50.057	53.7766	53.2694	49.0035	52.5231	44.3875	28.9338	21.7759	23.8185	28.0051	28.7385	38.2116	34.0632	41.9748	36.874	31.3333	40.109
50.0833	33.6097	40.2847	34.1409	31.724	46.3176	36.7978	56.9486	50.4779	53.9819	53.5637	49.5796	53.4258	36.4837	29.5468	22.3405	24.6565	28.6634	30.1788	36.8926	34.0342	42.6153	37.3886	31.8073	40.9928
