# Supplementary material for: The integrated stress response drives MET oncogene overexpression in cancers
Source: EMBO J. 2025 Jan 7;44(4):1107–30. doi: 10.1038/s44318-024-00338-4 (PMC11832788; doi:10.1038/s44318-024-00338-4)
Supplement: Supplementary file 6 — Source data Fig. 5 [file 44318_2024_338_MOESM6_ESM.zip › SD figure 5/5D/wt EKVX Growth No serum.xls]

## Sheet: wt EKVX Growth No serum
Days	-HGF	-HGF	-HGF	-HGF	-HGF	-HGF	-HGF	-HGF	-HGF	-HGF	-HGF	-HGF	+HGF	+HGF	+HGF	+HGF	+HGF	+HGF	+HGF	+HGF	+HGF	+HGF	+HGF	+HGF	+HGF +GCN2iB	+HGF +GCN2iB	+HGF +GCN2iB	+HGF +GCN2iB	+HGF +GCN2iB	+HGF +GCN2iB	+HGF +GCN2iB	+HGF +GCN2iB	+HGF +GCN2iB	+HGF +GCN2iB	+HGF +GCN2iB	+HGF +GCN2iB	+HGF +ISRIB	+HGF +ISRIB	+HGF +ISRIB	+HGF +ISRIB	+HGF +ISRIB	+HGF +ISRIB	+HGF +ISRIB	+HGF +ISRIB	+HGF +ISRIB	+HGF +ISRIB	+HGF +ISRIB	+HGF +ISRIB
1	0.85526	1.12009	0.919605	1.12039	1.00868	1.07511	0.46307	1.02505	0.944123	1.0273	1.15093	1.11496	0.917222	0.983653	1.01851	1.10609	1.12903	1.20142		1.27457	1.22736	1.04303	1.28805	1.11272	0.744144	0.812958	0.879389	0.944629	1.32147	1.02238	0.278741	0.638407	1.31728	0.748555	1.47463	1.00931	0.700056	0.771849	0.733122	0.906498	0.986632	0.960417	0.971098	0.822736	1.00032	0.739563	0.822736	0.858703
2	0.924372	1.04442	1.02506	1.00242	0.95714	0.884751	1.43642	1.2431	2.13776	1.71965	2.09281	1.60051	1.13588	1.00957	1.01076	1.03757	1.02029	1.19248	2.07482	3.16281	2.60083	2.34008	1.88825	1.87476	0.871942	0.936585	0.905902	0.999441	1.06677	1.05068		1.95793	2.07932	1.73539	1.90398	1.87251	0.690225	1.03847	0.931521	0.876112	1.0048	1.18146	1.61625	2.52216	2.41875	1.92197	1.78484	2.0973
3	1.64435	0.867771	0.821895	0.799255	0.806405	0.809086	0.92614	1.35774	1.50161	1.28356	1.12396	1.49261	1.72525	1.7103	1.87116	1.67753	1.12932	1.2315	2.45922	2.09955			2.82338	2.41651	0.61307	0.717036	0.78019	0.699162	0.849898	0.731931	1.00032	1.55556	1.30154	0.811496	1.50161	1.35999	0.578812	0.611283	0.646435	0.719419	0.652392	0.615155	1.82306	1.58028	1.41169	1.41843		1.40944
5	0.939862	0.703035	0.820108	1.58093	1.2324	1.05545	1.36224	1.41394	1.70617	1.66121	1.58028		1.86308	1.95829	1.81836	1.80078	1.94135	1.53044	3.3921	2.1535	2.35356	2.0973	2.30861	3.27296	1.04413	0.667585	0.801043	0.68814	0.639881	0.772147	1.10148	1.47013	1.91297	2.18497	1.59602	1.78934	1.13558	1.16805	0.630944	0.788233	0.812065	0.81564	1.14419	1.41843	1.58253	1.5623	1.4027	1.85678
