# Supplementary material for: The integrated stress response drives MET oncogene overexpression in cancers
Source: EMBO J. 2025 Jan 7;44(4):1107–30. doi: 10.1038/s44318-024-00338-4 (PMC11832788; doi:10.1038/s44318-024-00338-4)
Supplement: Supplementary file 6 — Source data Fig. 5 [file 44318_2024_338_MOESM6_ESM.zip › SD figure 5/5B/CAD over ACTA2 signal quantification.xlsx]

## Sheet: Description
Experimental Procedure: Stainings were performed on cells after 48 hours of serum starvation (or control, +10% serum) ± 500nM GCN2iB ± 50ng/ml HGF. RT-qPCR was performed to measure gene expression levels.
Data Representation: Signal intensity was determined using ImageJ software.

## Sheet: Data
ACTA2							E-Cadherin							ACTA2/E-Cadherin
0% serum -HGF	0% serum +HGF	0% serum -HGF +GCN2iB	0% serum +HGF +GCN2iB	10% serum -HGF	10% serum +HGF		0% serum -HGF	0% serum +HGF	0% serum -HGF +GCN2iB	0% serum +HGF +GCN2iB	10% serum -HGF	10% serum +HGF		0% serum -HGF	0% serum +HGF	0% serum -HGF +GCN2iB	0% serum +HGF +GCN2iB	10% serum -HGF	10% serum +HGF
5.23	4.168	0.694	6.244	1.372	2.941		19.931	16.441	29.162	25.059	13.774	20.007		2.62405	2.53513	0.237981	2.49172	0.99608	1.46999
3.818	5.928	0.37	5.168	1.082	2.283		27.443	26.809	14.413	31.397	14.22	26.317		1.39125	2.2112	0.256713	1.64602	0.7609	0.8675
1.541	14.194	0.993	3.68	1.456	1.823		23.376	24.475	12.346	22.921	9.076	19.358		0.659223	5.79939	0.804309	1.60551	1.60423	0.94173
4.103	7.964	0.363	6.221	3.169	2.207		25.517	12.899	19.524	13.864	14.986	24.225		1.60795	6.17412	0.185925	4.48716	2.11464	0.911042
1.575	14.774	0.865	6.394	1.509	2.386		6.709	29.719	17.364	20.585	17.808	29.159		2.34759	4.97123	0.498157	3.10615	0.847372	0.818272
1.41	13.315	0.524	6.653	1.769	2.751		13.27	24.412	11.743	21.646	24.243	31.626		1.06255	5.45428	0.446223	3.07355	0.729695	0.869854
2.2	5.786	0.452	4.189	2.64	2.004		28.001	20.733	14.687	26.415	22.24	20.411		0.785686	2.79072	0.307755	1.58584	1.18705	0.981824
2.175	10	3.524	6.05	2.698	3.121		15.437	18.346	59.887	24.417	15.602	24.341		1.40895	5.45078	0.588442	2.47778	1.72927	1.2822
1.491	5.477	2.03	1.63	2.678	6.043		34.759	17.815	25.557	19.282	14.403	21.955		0.428954	3.07438	0.794303	0.845348	1.85933	2.75245
2.02	2.12	2.649	1.886	1.757	2.065		30.097	13.804	28.784	30.338	30.555	18.929		0.671163	1.53579	0.920303	0.621663	0.575029	1.09092
1.576	5.445	2.286	3.4	1.842	2.927		38.551	6.07	46.223	23.696	19.807	30.538		0.408809	8.97035	0.494559	1.43484	0.929974	0.958478
1.984	4.28	1.871	1.5874	1.4	3.086		37.547	24.051	27.612	27.934	13.189	20.422		0.528404	1.77955	0.677604	0.568268	1.06149	1.51112
2.553	11.411	2.583	7.536	0.979	2.292		41.327	14.662	35.616	25.318	12.149	18.89		0.617756	7.7827	0.725236	2.97654	0.805828	1.21334
3.667	3.301	2.552	4.445	0.974	3.768		25.507	22.461	50.588	25.501	15.473	15.031		1.43764	1.46966	0.504467	1.74307	0.629484	2.50682
2.48	4.864	2.275	5.557	1.317	2.863		24.002	15.26	32.603	25.24	16.91	14.394		1.03325	3.18742	0.697789	2.20166	0.778829	1.98902
1.847	2.009	1.95	3.301	0.967	2.833		19.625	3.045	34.089	26.025	11.373	19.776		0.941146	6.5977	0.572032	1.2684	0.850259	1.43254
1.502	2.494	2.844	5.341	2.588	2.842		17.703	23.136	54.4	19.311	23.729	23.245		0.848444	1.07797	0.522794	2.76578	1.09065	1.22263
1.394	2.509	2.656	4.074	2.889	3.677		17.576	24.719	29.419	22.311	20.136	15.355		0.793127	1.01501	0.902818	1.82601	1.43474	2.39466
2.836	5.13	1.918	3.314	3.343	3.552		34.452	17.075	21.23	23.723	24.491	19.404		0.823174	3.00439	0.903439	1.39696	1.36499	1.83055
2.65	10.926	1.876	4.171	4.088	3.807		56.817	15.342	30.64	28.314	26.662	21.428		0.46641	7.12163	0.612272	1.47312	1.53327	1.77665
3.106	2.269	2.606	4.744	3.203	6.448		28.639	20.187	33.056	26.269	31.706	21.092		1.08454	1.12399	0.788359	1.80593	1.01022	3.05708
3.208	13.115	2.011	6.077	2.747	6.538		26.992	10.252	34.257	24.816	24.184	23.321		1.1885	12.7926	0.587033	2.44882	1.13587	2.80348
5.551	3.03	2.735	2.429	2.259	5.332		40.991	12.89	25.443	18.027	16.427	14.388		1.3542	2.35066	1.07495	1.34742	1.37518	3.70587
9.66	1.891	2.254	2.661	1.98	5.531		33.166	8.431	27.908	18.421	25.394	20.599		2.91262	2.24291	0.807654	1.44455	0.779712	2.68508
1.589	12.009	1.804	1.711	6.912	5.284		29.155	36.854	16.077	17.733	20.981	19.622		0.545018	3.25853	1.1221	0.964868	3.29441	2.6929
5.581	4.977	1.561	2.374	6.41	4.316		24.337	23.914	20.413	15.898	25.687	16.335		2.29322	2.08121	0.764709	1.49327	2.49543	2.64218
3.709	15.87	2.608	2.174	6.37			31.48	32.201	22.227	18.945	22.242			1.17821	4.92842	1.17335	1.14753	2.86395	#DIV/0!
3.333	20.388	2.968	2.679				25.954	31.975	10.425	19.494				1.2842	6.37623	2.847	1.37427	#DIV/0!	#DIV/0!
5.198	6.894	2.684	2.752				43.691	21.249	18.846	24.849				1.18972	3.24439	1.42417	1.10749	#DIV/0!	#DIV/0!
3.259	16.167	2.279	3.207				12.242	21.544	25.113	21.933				2.66215	7.50418	0.907498	1.46218	#DIV/0!	#DIV/0!
3.72	17.217	1.91	3.916				9.114	19.247	26.217	16.143				4.08163	8.94529	0.728535	2.42582	#DIV/0!	#DIV/0!
4.67	17.306	1.8	1.985				25.067	29.201	15.075	17.567				1.86301	5.92651	1.19403	1.12996	#DIV/0!	#DIV/0!
2.19	13.958	2.106					19.613	37.385	24.048					1.11661	3.73358	0.875749	#DIV/0!	#DIV/0!	#DIV/0!
8.605	9.527	1.32					19.876	26.188	17.448					4.32934	3.63793	0.756534	#DIV/0!	#DIV/0!	#DIV/0!
3.868	5.087	1.974					14.584	27.908	18.725					2.65222	1.82277	1.05421	#DIV/0!	#DIV/0!	#DIV/0!
2.306	5.507	1.463					16.933	28.727	9.384					1.36184	1.91701	1.55904	#DIV/0!	#DIV/0!	#DIV/0!
1.717	5.121	1.644					20.844	13.661	15.11					0.823738	3.74863	1.08802	#DIV/0!	#DIV/0!	#DIV/0!
4.053	6.034	1.523					25.406	13.501	14.401					1.59529	4.4693	1.05757	#DIV/0!	#DIV/0!	#DIV/0!
3.945	3.089	0.856					17.473	17.365	12.456					2.25777	1.77887	0.687219	#DIV/0!	#DIV/0!	#DIV/0!
3.81	7.256	3.46					23.053	30.465	19.908					1.65271	2.38175	1.73799	#DIV/0!	#DIV/0!	#DIV/0!
3.136	6.082						8.58	26.045						3.65501	2.33519	#DIV/0!	#DIV/0!	#DIV/0!	#DIV/0!
	13.028							19.658						#DIV/0!	6.62733	#DIV/0!	#DIV/0!	#DIV/0!	#DIV/0!
	21.691							21.681						#DIV/0!	10.0046	#DIV/0!	#DIV/0!	#DIV/0!	#DIV/0!
	21.638							19.856						#DIV/0!	10.8975	#DIV/0!	#DIV/0!	#DIV/0!	#DIV/0!
	12.652							26.008						#DIV/0!	4.86466	#DIV/0!	#DIV/0!	#DIV/0!	#DIV/0!
	10.928							25.497						#DIV/0!	4.28599	#DIV/0!	#DIV/0!	#DIV/0!	#DIV/0!
